# Supplementary material for: Development of Novel Proline- and Pipecolic Acid-Based Allosteric Inhibitors of Dengue and Zika Virus NS2B/NS3 Protease
Source: Pharmaceuticals (Basel). 2025 Dec 22;19(1):24. doi: 10.3390/ph19010024 (PMC12845239; doi:10.3390/ph19010024)
Supplement: Supplementary file 1 [file pharmaceuticals-19-00024-s001.zip]

Archive with 1 entries (1 files):
- pharmaceuticals-4034010-supplementary.pdf
